# Supplementary material for: Canine Amniotic Fluid at Birth Holds Information about Neonatal Antibody Titres against Core Vaccine Viruses
Source: Vet Sci. 2024 May 23;11(6):234. doi: 10.3390/vetsci11060234 (PMC11209429; doi:10.3390/vetsci11060234)
Supplement: Supplementary file 1 [file vetsci-11-00234-s001.zip]

Archive with 1 entries (1 files):
- vetsci-2968998-supplementary.pdf
